# Supplementary material for: Characterization and Experimental Use of Multiple Myeloma Bone Marrow Endothelial Cells and Progenitors
Source: Int J Mol Sci. 2024 Nov 9;25(22):12047. doi: 10.3390/ijms252212047 (PMC11594118; doi:10.3390/ijms252212047)
Supplement: Supplementary file 1 [file ijms-25-12047-s001.zip]

Archive with 2 entries (2 files):
- List of differentially expressed genes between MM ECs and HD ECs.xlsx
- Supplementary Figs and Table S1.pdf
